# Supplementary material for: Evaluation of Host Constitutive and Ex Vivo Coccidioidal Antigen-Stimulated Immune Response in Dogs with Naturally Acquired Coccidioidomycosis
Source: J Fungi (Basel). 2023 Feb 6;9(2):213. doi: 10.3390/jof9020213 (PMC9959558; doi:10.3390/jof9020213)
Supplement: Supplementary file 1 [file jof-09-00213-s001.zip]

Archive with 4 entries (4 files):
- Supplemental Table S1 VF Immune.docx
- Supplemental Table S2 VF Immune.docx
- Supplemental Table S3 VF Immune.docx
- Supplemental Table S4 VF Immune.docx
